# Supplementary material for: A Zinc Metalloprotease nas-33 Is Required for Molting and Survival in Parasitic Nematode Haemonchus contortus
Source: Front Cell Dev Biol. 2021 Jul 13;9:695003. doi: 10.3389/fcell.2021.695003 (PMC8313830; doi:10.3389/fcell.2021.695003)
Supplement: Supplementary Table 1 — Information on primer sets used in this study. [file Table_1.XLSX]

## Sheet: Table S1
Supplementary Table S1. Information on primer sets used in this study.
Primer	Sequence (5' - 3')a
Primers for RACE and genome walking
Hcnas33-5SP1	GCATTAGCTATCATTTTTCGCTTTCTTCGTCCTC
Hcnas33-5SP2	GGTAATCGTCCAGGGTCGTATTGCCGC
Hcnas33-5SP3	CGGTTGTGTGTCGGTTGAGGCTGTCTACG
Hcnas33-3SP1	ATGCTACTGGCGGATAAGAACGAAC
Hcnas33-3SP2	TCAACATTTGATCGTACCGGGCTAC
Hcnas33-3SP3	AACACGGTACTTGTGTTGACACACG
Primers for qPCR
Hc-iso1F	TCGGATCAAAGTTCTGGGAAG
Hc-iso1R	ACGTGGAACATACTTGCCTC
Hc-18sRNAF	AATGGTTAAGAGGGACAATTCG
Hc-18sRNA R	CTTGGCAAATGCTTTCGC
Hc-tbb1F	GTTGGTAACTCGACTGCTATCC
Hc-tbb1R	CTCCATTTCGTCCATACCCTC
Hc-nas33F	TGCCACCTCCACCTTTTC
Hc-nas33R	ACCACTACCTCTATCTCTTCCC
Hc-nas37F	GGGAAATTTTGAGAAGCGGAC
Hc-nas37R	CGTTTGTCTTTTGTCTCCACTG
Hc-col12F	GTTGAGGGCAGTTTTGAATCG
Hc-col12R	TGACCATCAGCACCATCTTC
Hc-gsr1F	ATCATGCTGACTATGGGTTCG
Hc-gsr1R	AAGCCTCGAATAAGTTCCACC
Hc-col14F	TCAGAAAAGGAAGAGCGACC
Hc-col14R	TCCAGATCGAGTTGTACTTGTG
Hc-dpy5F	ACACCCAACGACTATCCTAAAG
Hc-dpy5R	TGGTTCTCCATCTTTTCCGG
Hc-dpy13F	ATACGAAGATCAAGGCATACCG
Hc-dpy13R	GATGGGCAGAGTGATACAGAC
Hc-nekl2F	ACTCTTGTGAAGTTGTCCGAC
Hc-nekl2R	AGGGCTGAGGTAATTTGGTG
Hc-mlt3F	TGTCATAGAGGCGTTGCTTG
Hc-mlt3R	AATACACATACCCTTGCTCCAG
Hc-lev11F	CAAAGTGATGGAAAACCGCTC
Hc-lev11R	TCAACCATAGCCAGCTTACG
Hc-mua3F	TGTACCAAGCAGATCAACGAG
Hc-mua3R	CACTCGTACCCATTCTCCTTG
Hc-let805F	TCCTGTTGCTGTTGATCCTAC
Hc-let805R	TTCGCCTCCATATTCTTGTCC
Ce-act1F	ACCATGTACCCAGGAATTGC
Ce-act1R	AGAGGGAAGCGAGGATAGATC
Ce-nas33F	CTAGTGTTGGCAGATTGGGAG
Ce-nas33R	TCAGGTCTCGCTTGTTCATG
Ce-nas37F	CGACAGTTGCTCCAGATACAG
Ce-nas37R	GGGTTTTAGTTCCGCATCCTC
Ce-col12F	TCGGAGTTTCTGGTGCTTC
Ce-col12R	CTCCATCTTGTCCTGGTGATC
Ce-trxr1F	AAGGGAAGCCGTAACTGATG
Ce-trxr1R	CGTCACCAATTGCATAAACCC
Primers for co-localization in C. elegans
pCenas33F	gactctagaggatccTTAGGGGAAGGTTAT
pCenas33R	gtcctttggccaatccTTTGCTCTCGGCGGC
Hcnas33OEF	gacccttgagggtacATGCCACCACCACCGCCGCCGTGGGG
Hcnas33OER	cattttttctaccggtacGGAGTAGCTGTTACT
pCegpb1F	gactctagaggatccTTTGAAAAACTGAAAACG
pCegpb1R	gtcctttggccaatccCCGATTAGCTCCAATCGATC
Hcgpb1OEF	gacccttgagggtacATGGAGGCCCGAAAAGCT
Hcgpb1OER	ctcgcccttgctcaccatGTTCCAGATCTTCAGGAA
Primers for pull-down and Co-IP assays
HA-Hcnas33F	gccatggaggcccgaATGCCACCACCACCGCCGCCGTGGG
HA-Hcnas33R	gatctcggtcgaccgTTAGGAGTAGCTGTT
FLAG-Hcnas33F	aag ctt gcg gccgcgATGCCACCACCACCGCCGCCGTGGG
FLAG-Hcnas33R	tcagatctatcgatgTTAGGAGTAGCTGTT
HA-Hcgpb1F	gccatggaggcccga GAGGCCCGAAAAGCT
HA-Hcgpb1R	gatctcggtcgaccgTCAGTTCCAGATCTTCAG
FLAG-Hcgpb1F	aagcttgcggccgcgGAGGCCCGAAAAGCT
FLAG-Hcgpb1R	tcagatctatcgatgTCAGTTCCAGATCTTCAG
GST-Hcnas33F	cggaattcaaaggcctacgATGCCACCACCACCGCCGCCGTGGG
GST-Hcnas33R	cgactagtgagctcgTTAGGAGTAGCTGTT
Primers for co-localization in HEK 293T cells
C2-Hcnas33F	cagatctcgagctcaATGCCACCACCACCGCCGCCGTGGG
C2-Hcnas33R	gactgcagaattcgaTTAGGAGTAGCTGTT
pcDNA3.1-gpb1F	agtccagtgtggtggGAGGCCCGAAAAGCT
pcDNA3.1-gpb1R	gctggatatctgcagTCAGTTCCAGATCTT
Primers for RNA interference
Bt-Cry1ACRNAiF	gacggtatcgataagcttCCAATACAGTACCAGCTACAG
Bt-Cry1ACRNAiR	acgcgtggatcccccgggGATTCGGCTCTCCACAC
Hc-iso1RNAiF	CCCGGGCAATCATGCGTGAAATCGTTC
Hc-iso1RNAiR	AAGCTTAGCCATAATTCTATCAGGGTACTCT
Hc-nas33RNAiF	CTGCAGACTGCGGATCTGACTTGA
Hc-nas33RNAiR	GGTACCCTCTATTCGATAACGGAGAAC
Hc-gpb1RNAiF	gtggatccactagttGAGGCCCGAAAAGCT
Hc-gpb1RNAiR	gcggtggcggccgctGTTCCAGATCTTCAG
Hc, Haemonchus contortus; Ce, Caenorhabditis elegans; Bt, Bacillus thuringiensis.
a Lowercase font represents homologous sequences from vectors. Underscore represents restriction sites.
